# Supplementary material for: Vitamin K Epoxide Reductase Complex–Protein Disulphide Isomerase Assemblies in the Thiol–Disulphide Exchange Reactions: Portrayal of Precursor-to-Successor Complexes
Source: Int J Mol Sci. 2024 Apr 9;25(8):4135. doi: 10.3390/ijms25084135 (PMC11050172; doi:10.3390/ijms25084135)
Supplement: Supplementary file 1 [file ijms-25-04135-s001.zip]

Archive with 1 entries (1 files):
- ijms-2928208-supplementary.pdf
